# Supplementary material for: Development of a Monoclonal scFv against Cytotoxin to Neutralize Cytolytic Activity Induced by Naja atra Venom on Myoblast C2C12 Cells
Source: Toxins (Basel). 2022 Jul 4;14(7):459. doi: 10.3390/toxins14070459 (PMC9320128; doi:10.3390/toxins14070459)
Supplement: Supplementary file 1 [file toxins-14-00459-s001.zip]

Archive with 1 entries (1 files):
- toxins-1785029-supplementary.pdf
